# Supplementary material for: Mapping of DDX11 genetic interactions defines sister chromatid cohesion as the major dependency
Source: G3 (Bethesda). 2024 Mar 13;14(5):jkae052. doi: 10.1093/g3journal/jkae052 (PMC11075568; doi:10.1093/g3journal/jkae052)
Supplement: jkae052_Supplementary_Data [file jkae052_supplementary_data.zip › Table_S1_G3-2023-404784.xlsx]

## Sheet: PI scores
Gene	PIScore	FDR	-log10FDR
LRWD1	-2.111	0.0001	4
TADA1	-2.076	0.001	3
GSG2	-2.053	0.0001	4
CLPP	-1.872	0.0001	4
NXT1	-1.778	0.0001	4
CCNF	-1.572	0.003	2.52288
CAB39	-1.572	0.006	2.22185
CENPQ	-1.538	0.0001	4
TGIF2	-1.475	0.0001	4
PAXIP1	-1.394	0.0001	4
CLASP2	-1.378	0.0001	4
ORC2	-1.361	0.0001	4
MED12	-1.272	0.041	1.38722
GRSF1	-1.246	0.001	3
CENPO	-1.236	0.0001	4
GPBP1	-1.222	0.0001	4
RHOA	-1.194	0.004	2.39794
BAZ1B	-1.186	0.0001	4
TADA2B	-1.183	0.014	1.85387
MPV17L2	-1.181	0.0001	4
TXNDC17	-1.177	0.0001	4
IPO9	-1.172	0.038	1.42022
FZR1	-1.163	0.0001	4
BABAM1	-1.147	0.0001	4
RAD51B	-1.135	0.001	3
CDCA5	-1.127	0.0001	4
NARG2	-1.059	0.0001	4
CENPP	-1.056	0.0001	4
SRSF10	-1.055	0.0001	4
LIN37	-1.036	0.0001	4
USP14	-1.027	0.0001	4
SKA2	-1.012	0.0001	4
HK2	-0.987	0.001	3
BRE	-0.977	0.0001	4
NFRKB	-0.977	0.0001	4
NCAPH2	-0.966	0.0001	4
THAP11	-0.96	0.034	1.46852
HUWE1	-0.958	0.001	3
NDUFA13	-0.958	0.006	2.22185
SGOL2	-0.95	0.0001	4
EIF4E2	-0.948	0.0001	4
RIC8A	-0.947	0.0001	4
PPP1CC	-0.944	0.0001	4
SMARCA5	-0.942	0.001	3
TMCO6	-0.941	0.0001	4
ESCO1	-0.93	0.0001	4
SSH2	-0.922	0.037	1.4318
XRCC1	-0.922	0.045	1.34679
MEAF6	-0.916	0.0001	4
KIF22	-0.902	0.0001	4
TFAP2C	-0.899	0.002	2.69897
TIMM8A	-0.896	0.001	3
HEXIM1	-0.895	0.0001	4
NAMPT	-0.886	0.017	1.76955
AIFM1	-0.878	0.009	2.04576
PDS5B	-0.87	0.0001	4
HECTD1	-0.856	0.0001	4
STAG2	-0.855	0.002	2.69897
PFDN5	-0.847	0.002	2.69897
C17orf70	-0.846	0.0001	4
SLC20A1	-0.84	0.022	1.65758
ATXN7	-0.839	0.002	2.69897
PNPT1	-0.839	0.036	1.4437
MRPS23	-0.836	0.042	1.37675
MRPL41	-0.835	0.018	1.74473
SIVA1	-0.831	0.005	2.30103
POLR3K	-0.82	0.017	1.76955
UBE3A	-0.819	0.0001	4
STAG1	-0.817	0.0001	4
LSM2	-0.816	0.041	1.38722
CHTF8	-0.812	0.04	1.39794
ALG11	-0.807	0.042	1.37675
LINS	-0.806	0.009	2.04576
CCDC77	-0.797	0.0001	4
PSMB5	-0.796	0.022	1.65758
MCM3	-0.788	0.022	1.65758
TM2D2	-0.78	0.001	3
UBE2T	-0.779	0.043	1.36653
CSTF2	-0.771	0.014	1.85387
USE1	-0.764	0.029	1.5376
KPNA2	-0.759	0.002	2.69897
GPI	-0.757	0.012	1.92082
SORBS3	-0.745	0.0001	4
CLUH	-0.741	0.0001	4
TBCD	-0.74	0.035	1.45593
FAM175A	-0.739	0.0001	4
TFPT	-0.734	0.0001	4
IDO2	-0.733	0.0001	4
CCNA2	-0.727	0.003	2.52288
SCNM1	-0.724	0.001	3
PGM2	-0.715	0.001	3
FZD3	-0.708	0.001	3
PODXL2	-0.702	0.018	1.74473
ZNF598	-0.699	0.008	2.09691
FANCG	-0.697	0.006	2.22185
DHX35	-0.694	0.003	2.52288
KEAP1	-0.687	0.032	1.49485
ORC6	-0.684	0.036	1.4437
NACC2	-0.681	0.02	1.69897
C19orf40	-0.68	0.028	1.55284
CHTF18	-0.678	0.002	2.69897
SUPV3L1	-0.673	0.015	1.82391
EDC4	-0.672	0.003	2.52288
KIAA0513	-0.67	0.006	2.22185
MRPL23	-0.665	0.043	1.36653
CTDSPL2	-0.663	0.023	1.63827
HMG20B	-0.657	0.028	1.55284
E2F4	-0.653	0.0001	4
LARP4B	-0.65	0.0001	4
PDS5A	-0.638	0.007	2.1549
SMEK1	-0.636	0.0001	4
RECQL5	-0.636	0.008	2.09691
CDK13	-0.635	0.023	1.63827
ACTR1A	-0.633	0.0001	4
KLF5	-0.631	0.01	2
UBE2S	-0.631	0.033	1.48149
AP1G1	-0.63	0.036	1.4437
PRR24	-0.625	0.003	2.52288
FBXO11	-0.623	0.045	1.34679
TRIM50	-0.617	0.022	1.65758
DOT1L	-0.616	0.0001	4
FBXO7	-0.611	0.04	1.39794
STK11	-0.603	0.0001	4
CEBPD	-0.602	0.002	2.69897
FTSJ2	-0.602	0.037	1.4318
PSMF1	-0.6	0.043	1.36653
MECR	-0.599	0.0001	4
CNR1	-0.594	0.002	2.69897
LYPD2	-0.594	0.007	2.1549
PUM1	-0.587	0.002	2.69897
POLE3	-0.585	0.0001	4
DEK	-0.583	0.033	1.48149
LARP1	-0.579	0.015	1.82391
SLC22A3	-0.572	0.002	2.69897
KIAA1524	-0.566	0.002	2.69897
TM2D1	-0.565	0.045	1.34679
MBTD1	-0.563	0.005	2.30103
PDCD1	-0.562	0.045	1.34679
NAA50	-0.561	0.041	1.38722
TLCD1	-0.558	0.007	2.1549
CHD6	-0.554	0.007	2.1549
FASN	-0.552	0.001	3
CDCA2	-0.552	0.03	1.52288
DCP2	-0.55	0.006	2.22185
COL6A2	-0.548	0.013	1.88606
CETN1	-0.547	0.004	2.39794
HNRNPH3	-0.546	0.001	3
GIGYF2	-0.544	0.002	2.69897
TGM5	-0.542	0.048	1.31876
SLC22A12	-0.54	0.008	2.09691
UVSSA	-0.538	0.014	1.85387
SBNO2	-0.537	0.007	2.1549
CDS2	-0.535	0.004	2.39794
CCDC90B	-0.535	0.009	2.04576
SFR1	-0.532	0.011	1.95861
FAP	-0.53	0.023	1.63827
ORMDL2	-0.525	0.011	1.95861
SLC24A4	-0.522	0.007	2.1549
LCMT1	-0.52	0.0001	4
OTUB1	-0.518	0.008	2.09691
RNF167	-0.516	0.012	1.92082
SRPX	-0.514	0.01	2
TMEM229A	-0.512	0.01	2
ACOT7	-0.51	0.002	2.69897
VCPIP1	-0.51	0.006	2.22185
PLXDC2	-0.509	0.003	2.52288
SLC52A3	-0.508	0.011	1.95861
TMEFF1	-0.505	0.002	2.69897
PPP2R5D	-0.504	0.004	2.39794
KCNH3	-0.502	0.013	1.88606
STK35	-0.499	0.008	2.09691
WNT7B	-0.499	0.028	1.55284
PAGE5	-0.493	0.022	1.65758
BHLHA9	-0.492	0.035	1.45593
BTG2	-0.49	0.002	2.69897
FAM169B	-0.484	0.019	1.72125
ANAPC4	-0.484	0.025	1.60206
HMG20A	-0.481	0.005	2.30103
DDX23	-0.481	0.007	2.1549
PLCH2	-0.48	0.01	2
DIS3L2	-0.472	0.0001	4
FOXP4	-0.472	0.027	1.56864
PSPC1	-0.471	0.017	1.76955
ATP7B	-0.471	0.024	1.61979
SLC1A2	-0.47	0.023	1.63827
TMEM179	-0.469	0.018	1.74473
C17orf64	-0.468	0.013	1.88606
PRMT2	-0.466	0.022	1.65758
SCN3B	-0.465	0.038	1.42022
ACTL9	-0.462	0.041	1.38722
GDPD4	-0.461	0.02	1.69897
WAC	-0.461	0.026	1.58503
ARFGAP1	-0.457	0.041	1.38722
POLB	-0.455	0.014	1.85387
PPAPDC2	-0.452	0.048	1.31876
ZBTB21	-0.441	0.036	1.4437
COQ9	-0.441	0.048	1.31876
ATMIN	-0.44	0.003	2.52288
CSPP1	-0.44	0.035	1.45593
KIF4B	-0.438	0.024	1.61979
PDLIM2	-0.433	0.014	1.85387
RBAK	-0.433	0.027	1.56864
DDI2	-0.433	0.046	1.33724
PCNXL4	-0.431	0.035	1.45593
ELTD1	-0.428	0.015	1.82391
CYB5R4	-0.427	0.0001	4
TUSC1	-0.427	0.029	1.5376
GNAS	-0.427	0.044	1.35655
ATP8A1	-0.426	0.009	2.04576
CDH26	-0.426	0.027	1.56864
ZBTB49	-0.423	0.014	1.85387
OR51B4	-0.423	0.047	1.3279
KL	-0.422	0.029	1.5376
PHF14	-0.419	0.0001	4
CLEC2B	-0.419	0.028	1.55284
KIAA1456	-0.416	0.017	1.76955
IRX1	-0.407	0.048	1.31876
RBM12B	-0.404	0.049	1.3098
ZBTB26	-0.398	0.034	1.46852
PDCD10	-0.395	0.002	2.69897
FRMD4A	-0.389	0.042	1.37675
MPHOSPH8	-0.388	0.002	2.69897
UBE2L3	-0.388	0.043	1.36653
FXR2	-0.387	0.007	2.1549
ABLIM3	-0.387	0.029	1.5376
B3GNT7	-0.377	0.021	1.67778
SDS	-0.374	0.03	1.52288
RLN1	-0.372	0.026	1.58503
ATE1	-0.371	0.049	1.3098
KCND1	-0.369	0.025	1.60206
NR2F2	-0.369	0.034	1.46852
MYLIP	-0.368	0.008	2.09691
PPP2R5C	-0.367	0.0001	4
VAT1L	-0.366	0.045	1.34679
PLD1	-0.364	0.046	1.33724
PRDM15	-0.36	0.014	1.85387
PTN	-0.36	0.045	1.34679
OR2T4	-0.359	0.041	1.38722
FBXW7	-0.358	0.003	2.52288
PRKAR1B	-0.357	0.043	1.36653
SLC30A1	-0.356	0.047	1.3279
ITIH2	-0.355	0.032	1.49485
EPHB6	-0.355	0.044	1.35655
SCAI	-0.354	0.035	1.45593
SKIDA1	-0.354	0.048	1.31876
FOXN2	-0.351	0.049	1.3098
IFI27	-0.349	0.047	1.3279
EIF4ENIF1	-0.345	0.001	3
FAM84A	-0.343	0.041	1.38722
PIKFYVE	-0.341	0.04	1.39794
MORC2	-0.331	0.026	1.58503
KDM5C	-0.325	0.031	1.50864
FXR1	-0.323	0.001	3
NRSN2	-0.311	0.049	1.3098
TBC1D7	-0.307	0.0001	4
PLAA	-0.306	0.001	3
TBRG1	-0.306	0.037	1.4318
DCAF5	-0.298	0.042	1.37675
TEN1	-0.294	0.003	2.52288
CTC1	-0.269	0.048	1.31876
NSD1	-0.257	0.026	1.58503
MTF1	-0.247	0.007	2.1549
CDC25A	-0.239	0.001	3
ZFHX4	-0.204	0.042	1.37675
CDKN1B	-0.186	0.012	1.92082
RMI2	-0.182	0.033	1.48149
SOX12	-0.173	0.02	1.69897
STRA13	-0.168	0.003	2.52288
BIRC6	-0.155	0.02	1.69897
UBE2A	-0.154	0.041	1.38722
RC3H1	-0.149	0.014	1.85387
PICALM	-0.138	0.022	1.65758
UBE2K	-0.111	0.032	1.49485
DEAF1	-0.109	0.046	1.33724
FIBP	-0.085	0.022	1.65758
INPPL1	-0.062	0.0001	4
DUSP9	0.022	0.031	1.50864
OAZ1	0.06	0.011	1.95861
EIF3H	0.06	0.02	1.69897
UMPS	0.067	0.038	1.42022
BRD2	0.086	0.041	1.38722
TYMS	0.09	0.003	2.52288
DHODH	0.113	0.035	1.45593
NHLRC2	0.114	0.018	1.74473
DHFR	0.114	0.023	1.63827
CDK6	0.13	0.0001	4
PSMC2	0.133	0.048	1.31876
PCGF3	0.143	0.007	2.1549
ATP6V1C1	0.15	0.037	1.4318
PIK3CB	0.153	0.005	2.30103
MED8	0.153	0.04	1.39794
PSMC1	0.155	0.022	1.65758
PIK3CA	0.157	0.008	2.09691
NUP107	0.16	0.013	1.88606
ELMO2	0.168	0.047	1.3279
YWHAE	0.176	0.006	2.22185
MTHFD1	0.198	0.029	1.5376
RQCD1	0.206	0.003	2.52288
NUFIP1	0.209	0.038	1.42022
TAF3	0.217	0.028	1.55284
ATF4	0.227	0.019	1.72125
MRPS18A	0.23	0.02	1.69897
NOP10	0.237	0.044	1.35655
ELP2	0.24	0.009	2.04576
MTERFD1	0.246	0.026	1.58503
PUF60	0.246	0.028	1.55284
RICTOR	0.247	0.001	3
MRPL9	0.257	0.045	1.34679
CPD	0.258	0.049	1.3098
SYF2	0.259	0.007	2.1549
BOLA3	0.261	0.038	1.42022
THRA	0.262	0.012	1.92082
LTV1	0.262	0.022	1.65758
MTERFD2	0.262	0.042	1.37675
MAT2A	0.263	0.045	1.34679
PABPC1	0.269	0.045	1.34679
MED15	0.271	0.002	2.69897
TAF10	0.271	0.022	1.65758
RPAP3	0.275	0.04	1.39794
DRG1	0.276	0.004	2.39794
SPICE1	0.276	0.012	1.92082
TAF4	0.281	0.002	2.69897
PCM1	0.282	0.036	1.4437
TCOF1	0.282	0.042	1.37675
METTL1	0.282	0.042	1.37675
NSMCE2	0.284	0.043	1.36653
KIAA0020	0.289	0.042	1.37675
WDR36	0.292	0.018	1.74473
MRPL35	0.295	0.012	1.92082
SNRNP70	0.295	0.02	1.69897
THG1L	0.3	0.013	1.88606
PSMC5	0.302	0.006	2.22185
DRG2	0.303	0.014	1.85387
SOD1	0.303	0.049	1.3098
METTL5	0.306	0.001	3
RPP14	0.308	0.041	1.38722
STX5	0.313	0.018	1.74473
MED29	0.321	0.002	2.69897
EMC3	0.321	0.042	1.37675
MRPS7	0.326	0.03	1.52288
CYC1	0.336	0.033	1.48149
RLIM	0.34	0.032	1.49485
SSBP4	0.342	0.048	1.31876
GTF3C2	0.345	0.038	1.42022
PSMD6	0.345	0.042	1.37675
PPP2CA	0.346	0.015	1.82391
GSPT1	0.348	0.019	1.72125
MAPKAP1	0.35	0.0001	4
RHOG	0.35	0.002	2.69897
PRPF18	0.35	0.036	1.4437
BIRC5	0.351	0.008	2.09691
NUF2	0.354	0.041	1.38722
RIOK2	0.356	0.017	1.76955
PRRC2C	0.356	0.036	1.4437
MMS19	0.357	0.004	2.39794
CCND3	0.358	0.004	2.39794
GLIS1	0.358	0.049	1.3098
PAPOLG	0.359	0.009	2.04576
DGCR8	0.359	0.038	1.42022
SEC16A	0.36	0.015	1.82391
SUOX	0.362	0.041	1.38722
COPZ1	0.366	0.003	2.52288
PPA2	0.369	0.009	2.04576
CERS2	0.37	0.041	1.38722
CEP97	0.371	0.014	1.85387
TTK	0.372	0.028	1.55284
DYRK1A	0.376	0.0001	4
COX17	0.376	0.001	3
UTP23	0.376	0.028	1.55284
TPI1	0.381	0.043	1.36653
FBRS	0.382	0.025	1.60206
CCDC101	0.383	0.005	2.30103
NCAPH	0.383	0.046	1.33724
STRIP1	0.384	0.0001	4
CDC45	0.385	0.011	1.95861
CHTOP	0.385	0.043	1.36653
CSRP2BP	0.388	0.003	2.52288
PIN1	0.388	0.012	1.92082
PTP4A1	0.39	0.001	3
CAPN5	0.39	0.04	1.39794
OPA1	0.391	0.026	1.58503
TGS1	0.396	0.028	1.55284
UQCC2	0.396	0.034	1.46852
CDAN1	0.397	0.008	2.09691
WDR88	0.398	0.029	1.5376
PSMD2	0.399	0.002	2.69897
PRC1	0.402	0.042	1.37675
TSG101	0.403	0.011	1.95861
TMED7	0.406	0.011	1.95861
CENPW	0.407	0.028	1.55284
MRPL47	0.408	0.024	1.61979
PSMD7	0.408	0.043	1.36653
SCD	0.409	0.002	2.69897
SAMD4B	0.409	0.013	1.88606
CIRH1A	0.409	0.043	1.36653
GTF2H4	0.41	0.041	1.38722
MMS22L	0.412	0.028	1.55284
TBL3	0.415	0.021	1.67778
XPO6	0.416	0.041	1.38722
C6orf57	0.417	0.001	3
ALDH1L1	0.417	0.02	1.69897
PRPF4B	0.417	0.048	1.31876
MYBL2	0.418	0.04	1.39794
EIF4A1	0.421	0.002	2.69897
CCNB2	0.422	0.032	1.49485
STXBP5L	0.422	0.042	1.37675
TRAPPC4	0.423	0.022	1.65758
UBAP2L	0.423	0.023	1.63827
MDH2	0.426	0.021	1.67778
COG3	0.427	0.023	1.63827
TAF5	0.428	0.011	1.95861
MNAT1	0.429	0.014	1.85387
TERF2	0.429	0.024	1.61979
MDM2	0.429	0.041	1.38722
INTS3	0.43	0.013	1.88606
COA5	0.431	0.002	2.69897
NANOS2	0.434	0.025	1.60206
UTP3	0.435	0.03	1.52288
KRBA2	0.435	0.047	1.3279
SPATA5	0.437	0.01	2
SPACA3	0.437	0.041	1.38722
NCAPG	0.439	0.002	2.69897
ETF1	0.439	0.024	1.61979
ZC3H15	0.441	0.003	2.52288
OR6K6	0.441	0.028	1.55284
PPIL2	0.443	0.012	1.92082
DAP3	0.443	0.019	1.72125
NOC4L	0.443	0.022	1.65758
MRPL50	0.444	0.013	1.88606
TUBGCP5	0.446	0.005	2.30103
EMC1	0.447	0.0001	4
NUBP1	0.447	0.004	2.39794
EMC7	0.447	0.012	1.92082
HDGFRP3	0.45	0.012	1.92082
DNAJC24	0.45	0.012	1.92082
CWC25	0.452	0.031	1.50864
LYRM4	0.453	0.004	2.39794
WIPI2	0.455	0.044	1.35655
TAF12	0.46	0.002	2.69897
RANBP3	0.46	0.01	2
MTA3	0.46	0.013	1.88606
FLII	0.461	0.018	1.74473
ACO2	0.463	0.009	2.04576
ABHD12B	0.466	0.026	1.58503
SPNS1	0.466	0.043	1.36653
RBM25	0.469	0.023	1.63827
DDO	0.469	0.038	1.42022
CEBPZ	0.47	0.045	1.34679
WDR70	0.472	0.043	1.36653
AAK1	0.472	0.046	1.33724
AUP1	0.473	0.036	1.4437
KMT2D	0.474	0.026	1.58503
NUMA1	0.477	0.007	2.1549
CENPT	0.479	0.008	2.09691
SLC5A3	0.479	0.013	1.88606
PLA2R1	0.479	0.036	1.4437
RARG	0.479	0.044	1.35655
ELP3	0.48	0.001	3
ADAMTSL3	0.48	0.014	1.85387
NFE2	0.482	0.048	1.31876
KIF23	0.483	0.001	3
MAPRE1	0.483	0.019	1.72125
GFER	0.484	0.018	1.74473
STEAP3	0.484	0.024	1.61979
NUP85	0.486	0.027	1.56864
WBSCR16	0.487	0.009	2.04576
MMGT1	0.488	0.001	3
UXT	0.488	0.002	2.69897
ARIH1	0.488	0.011	1.95861
MKI67	0.488	0.041	1.38722
ACTR8	0.489	0.014	1.85387
RPS3	0.491	0.009	2.04576
TICRR	0.495	0.047	1.3279
MAP1A	0.497	0.004	2.39794
DSN1	0.498	0.004	2.39794
POLE2	0.498	0.029	1.5376
TBC1D21	0.499	0.01	2
POR	0.5	0.002	2.69897
HAL	0.5	0.04	1.39794
SPN	0.501	0.041	1.38722
SREK1	0.504	0.004	2.39794
BTF3L4	0.504	0.037	1.4318
PYROXD1	0.506	0.005	2.30103
CENPM	0.506	0.008	2.09691
XPO5	0.513	0.029	1.5376
RABGGTA	0.514	0.044	1.35655
TUBG1	0.518	0.001	3
VASN	0.518	0.035	1.45593
DPH1	0.521	0.041	1.38722
PSMB3	0.522	0.013	1.88606
CCNH	0.522	0.044	1.35655
SLC7A6OS	0.524	0.022	1.65758
CAMLG	0.526	0.001	3
MAP3K2	0.526	0.005	2.30103
PPP4R1	0.527	0.016	1.79588
COX4I1	0.528	0.001	3
GTF2H1	0.53	0.0001	4
ATF1	0.532	0.047	1.3279
ZW10	0.533	0.027	1.56864
ZNF689	0.534	0.011	1.95861
RASL12	0.534	0.018	1.74473
NEXN	0.534	0.034	1.46852
NUDT21	0.535	0.005	2.30103
NUDT2	0.535	0.01	2
GSS	0.535	0.018	1.74473
EXOSC8	0.535	0.028	1.55284
GTF2A1	0.537	0.003	2.52288
ING1	0.538	0.001	3
COX15	0.538	0.002	2.69897
SRSF7	0.544	0.007	2.1549
ALX3	0.545	0.01	2
LIN54	0.546	0.025	1.60206
HYOU1	0.55	0.002	2.69897
IREB2	0.551	0.048	1.31876
ZNF131	0.554	0.002	2.69897
CD8B	0.556	0.02	1.69897
TAF2	0.558	0.0001	4
TAF9B	0.558	0.015	1.82391
NUTF2	0.56	0.001	3
VPS28	0.561	0.002	2.69897
TSEN2	0.562	0.003	2.52288
OXA1L	0.563	0.001	3
ERCC1	0.566	0.016	1.79588
COPA	0.568	0.042	1.37675
FAM69A	0.572	0.048	1.31876
SMAD6	0.575	0.025	1.60206
SMARCB1	0.577	0.002	2.69897
WNK4	0.579	0.003	2.52288
EMC6	0.581	0.0001	4
WDR48	0.583	0.0001	4
RPSA	0.583	0.0001	4
MAD1L1	0.583	0.001	3
TUBGCP2	0.584	0.002	2.69897
ENY2	0.585	0.0001	4
FBL	0.587	0.013	1.88606
NSL1	0.589	0.036	1.4437
IDH3A	0.59	0.0001	4
MRPL16	0.591	0.004	2.39794
ITGA7	0.591	0.007	2.1549
MTBP	0.593	0.001	3
EIF2B2	0.594	0.0001	4
CPSF3L	0.601	0.006	2.22185
TAF11	0.602	0.004	2.39794
XRCC6	0.602	0.005	2.30103
NMD3	0.604	0.0001	4
CENPN	0.608	0.001	3
DDX59	0.609	0.043	1.36653
SCFD1	0.61	0.005	2.30103
UBE2J2	0.61	0.035	1.45593
GTF2E2	0.613	0.003	2.52288
CLTC	0.614	0.0001	4
MVK	0.616	0.005	2.30103
CIAO1	0.616	0.012	1.92082
MAP3K19	0.622	0.004	2.39794
MYH7B	0.625	0.026	1.58503
SLC25A33	0.626	0.01	2
EEF1G	0.626	0.044	1.35655
REV1	0.627	0.027	1.56864
MED24	0.628	0.001	3
CD3EAP	0.629	0.007	2.1549
SLBP	0.63	0.016	1.79588
GAK	0.635	0.011	1.95861
CHP1	0.635	0.02	1.69897
CENPH	0.64	0.012	1.92082
CPSF6	0.646	0.006	2.22185
SPCS2	0.652	0.001	3
DPH2	0.657	0.005	2.30103
PPP1R35	0.658	0.0001	4
ODC1	0.658	0.0001	4
EIF5	0.658	0.001	3
TMEM230	0.66	0.016	1.79588
CPSF2	0.661	0.0001	4
DTL	0.661	0.004	2.39794
MON2	0.661	0.007	2.1549
ANAPC7	0.663	0.001	3
XPO1	0.663	0.015	1.82391
CMTR1	0.664	0.0001	4
VAMP8	0.666	0.0001	4
HAUS3	0.668	0.002	2.69897
ADSS	0.669	0.0001	4
CDK11A	0.675	0.033	1.48149
SIN3A	0.676	0.0001	4
LEMD2	0.677	0.002	2.69897
SNRNP200	0.677	0.035	1.45593
TUSC2	0.679	0.007	2.1549
BUD31	0.679	0.012	1.92082
CCNT1	0.68	0.021	1.67778
TAF6	0.682	0.003	2.52288
FDFT1	0.683	0.0001	4
NUP98	0.684	0.0001	4
WHAMM	0.684	0.003	2.52288
UTP18	0.686	0.0001	4
LSM10	0.688	0.001	3
CKAP5	0.689	0.006	2.22185
WIBG	0.691	0.001	3
NCAPD2	0.692	0.001	3
RPL35	0.698	0.031	1.50864
SBNO1	0.699	0.002	2.69897
MARCH5	0.699	0.017	1.76955
HNRNPL	0.7	0.0001	4
GINS4	0.705	0.0001	4
THRAP3	0.706	0.001	3
BUB3	0.71	0.003	2.52288
SEC11A	0.718	0.004	2.39794
CNOT4	0.719	0.0001	4
ZBTB8OS	0.736	0.0001	4
INTS10	0.739	0.045	1.34679
SMG1	0.743	0.016	1.79588
MED18	0.746	0.0001	4
ZNHIT6	0.747	0.0001	4
MED7	0.756	0.001	3
EIF4B	0.758	0.0001	4
CLSPN	0.759	0.0001	4
KAT2A	0.779	0.001	3
TAF13	0.781	0.007	2.1549
POLG2	0.784	0.035	1.45593
TLK2	0.787	0.003	2.52288
CARM1	0.788	0.029	1.5376
GINS3	0.79	0.0001	4
NDC80	0.795	0.002	2.69897
CDK2	0.796	0.0001	4
KDM1A	0.797	0.021	1.67778
DCTN6	0.798	0.0001	4
EIF4H	0.801	0.0001	4
PPIA	0.81	0.014	1.85387
MAU2	0.828	0.0001	4
DDA1	0.828	0.005	2.30103
TAF8	0.836	0.0001	4
VKORC1L1	0.856	0.035	1.45593
MED4	0.861	0.0001	4
INTS8	0.871	0.003	2.52288
NIPBL	0.874	0.0001	4
GTF3C4	0.88	0.0001	4
VPS52	0.895	0.0001	4
C7orf26	0.896	0.027	1.56864
EIF4E	0.898	0.0001	4
PCBP2	0.898	0.001	3
NRD1	0.903	0.001	3
CNBP	0.909	0.0001	4
PMF1	0.911	0.0001	4
C16orf72	0.927	0.01	2
ACACA	0.946	0.0001	4
ATP6V1B2	0.949	0.0001	4
CASC5	0.951	0.0001	4
DGUOK	0.96	0.01	2
RPS15A	0.972	0.002	2.69897
NEDD1	0.974	0.0001	4
DTYMK	0.98	0.0001	4
COPS5	0.984	0.0001	4
DOLK	1.004	0.0001	4
DLGAP5	1.023	0.0001	4
STARD7	1.025	0.0001	4
WRB	1.066	0.0001	4
YBX1	1.084	0.0001	4
SPC24	1.093	0.001	3
KNTC1	1.094	0.0001	4
ZNF638	1.109	0.034	1.46852
C10orf2	1.146	0.0001	4
DONSON	1.188	0.0001	4
HDAC8	1.198	0.001	3
CIT	1.21	0.0001	4
ZWINT	1.229	0.0001	4
TMED10	1.34	0.0001	4
FUS	1.388	0.0001	4
CENPC	1.447	0.0001	4
EIF4G1	1.478	0.0001	4
TMED2	1.519	0.0001	4
MED26	1.567	0.0001	4
NAA30	1.598	0.0001	4
DCAF15	1.754	0.0001	4
TACC3	1.985	0.0001	4
WAPAL	2.031	0.0001	4
DDX11	2.207	0.0001	4
STRAP	-1.076	0.145	0.838632
OGT	-1.018	0.79	0.102373
MED13	-0.983	0.057	1.24413
H2AFZ	-0.943	0.268	0.571865
NDUFA9	-0.864	0.08	1.09691
NDUFA6	-0.854	0.058	1.23657
SUPT20H	-0.811	0.471	0.326979
MCM5	-0.798	0.066	1.18046
RAD50	-0.783	0.343	0.464706
NEK2	-0.778	0.28	0.552842
GMEB1	-0.777	0.067	1.17393
SETD1B	-0.763	0.655	0.183759
CCNC	-0.755	0.83	0.0809219
METTL3	-0.748	0.301	0.521434
RPS3A	-0.729	0.913	0.0395292
COX5B	-0.716	0.091	1.04096
SLC2A1	-0.704	0.137	0.863279
MED1	-0.701	0.975	0.0109954
CLPX	-0.7	0.408	0.38934
MTRF1L	-0.699	0.212	0.673664
RNASEH2C	-0.697	0.135	0.869666
FOXM1	-0.688	0.104	0.982967
ATIC	-0.688	0.776	0.110138
PPCS	-0.687	0.255	0.59346
MPP6	-0.686	0.075	1.12494
PFAS	-0.686	0.772	0.112383
SEC61B	-0.684	0.08	1.09691
TCP1	-0.684	0.388	0.411168
MCM6	-0.675	0.161	0.793174
ALAD	-0.671	0.306	0.514279
ITGB1	-0.668	0.238	0.623423
TIMM50	-0.667	0.069	1.16115
RAD21	-0.665	0.144	0.841638
ATP5L	-0.665	0.361	0.442493
TRIM71	-0.661	0.208	0.681937
CDC6	-0.66	0.097	1.01323
DAZAP1	-0.659	0.092	1.03621
MIOS	-0.659	0.934	0.0296531
KIAA0391	-0.654	0.102	0.9914
XRCC2	-0.65	0.095	1.02228
PARN	-0.641	0.864	0.0634863
MRPL13	-0.64	0.202	0.694649
E2F6	-0.637	0.075	1.12494
PDCL	-0.637	0.081	1.09151
MRPL34	-0.637	0.096	1.01773
VBP1	-0.636	0.051	1.29243
SLC30A9	-0.636	0.148	0.829738
COX18	-0.635	0.129	0.88941
WDR33	-0.634	0.471	0.326979
EIF3A	-0.633	0.376	0.424812
SMAD4	-0.629	0.061	1.21467
NDUFA1	-0.628	0.392	0.406714
SATB2	-0.626	0.102	0.9914
ATG9A	-0.625	0.055	1.25964
HINFP	-0.624	0.269	0.570248
CXorf56	-0.623	0.115	0.939302
RBM26	-0.623	0.22	0.657577
PDPK1	-0.623	0.582	0.235077
MYH15	-0.62	0.192	0.716699
KAT8	-0.62	0.212	0.673664
C14orf80	-0.62	0.427	0.369572
SUB1	-0.619	0.422	0.374688
MED16	-0.616	0.091	1.04096
XPNPEP3	-0.611	0.063	1.20066
XRN2	-0.609	0.404	0.393619
TKT	-0.606	0.757	0.120904
ATRX	-0.605	0.436	0.360514
ARPC2	-0.604	0.057	1.24413
CTU2	-0.603	0.415	0.381952
CAP1	-0.603	0.441	0.355561
PLCL2	-0.597	0.091	1.04096
KAT7	-0.595	0.343	0.464706
WDR12	-0.594	0.052	1.284
ECSIT	-0.594	0.125	0.90309
TIMM8B	-0.592	0.083	1.08092
TRIT1	-0.592	0.223	0.651695
MRPL52	-0.589	0.257	0.590067
RBM22	-0.586	0.051	1.29243
SPAG7	-0.586	0.216	0.665546
NDE1	-0.583	0.063	1.20066
USP22	-0.583	0.97	0.0132283
NCAPG2	-0.576	0.068	1.16749
SF3B3	-0.576	0.402	0.395774
NDUFB2	-0.574	0.321	0.493495
COQ4	-0.574	0.391	0.407823
UROS	-0.572	0.753	0.123205
KIF2C	-0.57	0.139	0.856985
AHCY	-0.569	0.578	0.238072
PGLS	-0.568	0.061	1.21467
HNRNPA2B1	-0.568	0.365	0.437707
MCM4	-0.568	0.399	0.399027
MTG1	-0.566	0.175	0.756962
CREBBP	-0.566	0.597	0.224026
PUS1	-0.56	0.14	0.853872
SIRT5	-0.559	0.063	1.20066
MDN1	-0.559	0.32	0.49485
ACSF3	-0.558	0.169	0.772113
NF2	-0.558	0.328	0.484126
RNF4	-0.557	0.115	0.939302
CCDC6	-0.555	0.14	0.853872
THUMPD1	-0.554	0.065	1.18709
REST	-0.553	0.213	0.67162
LGI3	-0.551	0.069	1.16115
IPMK	-0.551	0.069	1.16115
RPL18	-0.551	0.203	0.692504
PRKRIR	-0.55	0.076	1.11919
RRP1B	-0.547	0.077	1.11351
TAZ	-0.546	0.685	0.164309
PAF1	-0.542	0.617	0.209715
RNF126	-0.541	0.133	0.876148
APOA4	-0.541	0.204	0.69037
WNK1	-0.539	0.876	0.0574959
NDUFAF4	-0.536	0.323	0.490797
C10orf25	-0.535	0.086	1.0655
GNA13	-0.535	0.363	0.440093
GPX4	-0.535	0.551	0.258848
CDC16	-0.532	0.524	0.280669
POLR3C	-0.53	0.377	0.423659
PDYN	-0.529	0.1	1
DMTF1	-0.529	0.399	0.399027
NUFIP2	-0.529	0.657	0.182435
NSUN3	-0.528	0.117	0.931814
POLD3	-0.527	0.354	0.450997
ZC3H3	-0.523	0.244	0.61261
ACTB	-0.521	0.446	0.350665
DPH6	-0.521	0.723	0.140862
PROCA1	-0.52	0.068	1.16749
RNMT	-0.52	0.567	0.246417
RPN1	-0.518	0.196	0.707744
FARS2	-0.517	0.131	0.882729
NDUFB11	-0.514	0.161	0.793174
ING5	-0.514	0.685	0.164309
MAGOHB	-0.512	0.532	0.274088
ZNHIT2	-0.511	0.201	0.696804
DHX15	-0.51	0.222	0.653647
PPP1R11	-0.51	0.302	0.519993
RPUSD4	-0.509	0.502	0.299296
KATNB1	-0.507	0.59	0.229148
OTX2	-0.506	0.133	0.876148
ZNF584	-0.504	0.114	0.943095
PSMD11	-0.504	0.282	0.549751
CDV3	-0.504	0.391	0.407823
CORO1C	-0.502	0.068	1.16749
TM2D3	-0.501	0.071	1.14874
ZFC3H1	-0.501	0.189	0.723538
RBM42	-0.501	0.397	0.401209
FBXL5	-0.499	0.077	1.11351
POMP	-0.499	0.173	0.761954
COA3	-0.499	0.186	0.730487
KDM8	-0.499	0.262	0.581699
LRCH3	-0.497	0.06	1.22185
TRIM28	-0.497	0.901	0.0452752
ROMO1	-0.495	0.439	0.357535
ZNHIT1	-0.494	0.234	0.630784
C12orf65	-0.494	0.292	0.534617
TACO1	-0.494	0.35	0.455932
TOMM22	-0.494	0.481	0.317855
ITPK1	-0.492	0.086	1.0655
MRPL21	-0.49	0.442	0.354578
TPT1	-0.49	0.62	0.207608
TARS	-0.49	0.775	0.110698
ZHX1-C8ORF76	-0.488	0.117	0.931814
PCDHA11	-0.488	0.149	0.826814
BRD4	-0.484	0.883	0.0540393
PMPCA	-0.483	0.617	0.209715
AP1M1	-0.483	0.654	0.184422
RNF8	-0.482	0.086	1.0655
ACLY	-0.482	0.09	1.04576
CDKN2AIP	-0.482	0.356	0.44855
SMG6	-0.481	0.391	0.407823
HSF1	-0.481	0.463	0.334419
PPIH	-0.479	0.228	0.642065
DHX30	-0.478	0.122	0.91364
C11orf73	-0.477	0.202	0.694649
CCDC124	-0.477	0.429	0.367543
FAM210A	-0.477	0.754	0.122629
CSNK1A1L	-0.476	0.081	1.09151
IER3IP1	-0.476	0.398	0.400117
PSMG4	-0.476	0.525	0.279841
CBX3	-0.475	0.351	0.454693
DLGAP3	-0.474	0.263	0.580044
IPPK	-0.474	0.545	0.263603
HNRNPA3	-0.472	0.151	0.821023
CSMD3	-0.47	0.05	1.30103
KCNC1	-0.47	0.068	1.16749
MLLT4	-0.467	0.486	0.313364
PAICS	-0.467	0.681	0.166853
RNF113A	-0.467	0.685	0.164309
PQBP1	-0.467	0.841	0.075204
SERF2	-0.466	0.795	0.0996329
PRMT10	-0.465	0.142	0.847712
BCCIP	-0.465	0.469	0.328827
KCNJ6	-0.464	0.052	1.284
PCDH20	-0.464	0.068	1.16749
SIRT1	-0.464	0.255	0.59346
COX8A	-0.464	0.29	0.537602
CDT1	-0.463	0.179	0.747147
ATP5J	-0.463	0.326	0.486782
NDUFB4	-0.463	0.448	0.348722
LRRN4	-0.462	0.064	1.19382
PAGR1	-0.462	0.673	0.171985
AGPAT5	-0.461	0.093	1.03152
MRP63	-0.461	0.112	0.950782
MTO1	-0.461	0.451	0.345823
PCBD2	-0.46	0.058	1.23657
NFU1	-0.46	0.565	0.247952
HSPA14	-0.46	0.626	0.203426
RPE	-0.46	0.922	0.0352691
KAT6A	-0.459	0.065	1.18709
ZSWIM7	-0.459	0.202	0.694649
CEP57L1	-0.458	0.103	0.987163
WWTR1	-0.458	0.814	0.0893756
LY96	-0.457	0.122	0.91364
RBM15	-0.457	0.844	0.0736576
YEATS4	-0.455	0.56	0.251812
BTN3A2	-0.454	0.182	0.739929
ESCO2	-0.454	0.35	0.455932
MTMR12	-0.453	0.076	1.11919
UTP14A	-0.453	0.853	0.069051
MRPS34	-0.452	0.282	0.549751
RPA2	-0.452	0.654	0.184422
MKS1	-0.451	0.07	1.1549
NDUFS2	-0.451	0.813	0.0899095
OR7D4	-0.45	0.092	1.03621
YTHDF1	-0.45	0.124	0.906578
C18orf21	-0.45	0.766	0.115771
SMC3	-0.449	0.442	0.354578
PHF21A	-0.449	0.82	0.0861861
TFAM	-0.448	0.121	0.917215
LSM12	-0.448	0.427	0.369572
TRNAU1AP	-0.448	0.49	0.309804
C11orf57	-0.447	0.325	0.488117
ZNF382	-0.445	0.099	1.00436
ARL8A	-0.445	0.106	0.974694
PDLIM7	-0.445	0.213	0.67162
KCND3	-0.444	0.207	0.68403
LRPPRC	-0.444	0.449	0.347754
CREBL2	-0.443	0.096	1.01773
WDR59	-0.443	0.581	0.235824
ASCC2	-0.442	0.07	1.1549
TTC28	-0.442	0.124	0.906578
ZNF787	-0.441	0.069	1.16115
YES1	-0.441	0.351	0.454693
EXOSC1	-0.441	0.755	0.122053
ANKRD28	-0.44	0.098	1.00877
GP2	-0.44	0.121	0.917215
UBE2I	-0.44	0.792	0.101275
MCM3AP	-0.439	0.499	0.301899
MED25	-0.438	0.132	0.879426
HIST1H2AC	-0.438	0.133	0.876148
UIMC1	-0.437	0.066	1.18046
CORO6	-0.437	0.256	0.59176
GTF3C6	-0.437	0.26	0.585027
MKRN2	-0.436	0.107	0.970616
CAMK2A	-0.436	0.211	0.675718
SALL3	-0.436	0.251	0.600326
CHMP4C	-0.435	0.156	0.806875
MKI67IP	-0.434	0.256	0.59176
SCAF4	-0.434	0.681	0.166853
CDK8	-0.433	0.999	0.000434512
SMNDC1	-0.432	0.182	0.739929
PITRM1	-0.432	0.368	0.434152
UBA1	-0.432	0.388	0.411168
TAF5L	-0.432	0.878	0.0565055
METAP1	-0.431	0.743	0.129011
LAS1L	-0.43	0.812	0.090444
PCF11	-0.43	0.859	0.0660068
POU4F3	-0.428	0.226	0.645892
SEPT1	-0.428	0.45	0.346787
GPN2	-0.428	0.603	0.219683
ATXN10	-0.428	0.946	0.0241089
SLC1A1	-0.427	0.077	1.11351
COX6A1	-0.427	0.568	0.245652
MCUR1	-0.426	0.177	0.752027
ASGR2	-0.425	0.07	1.1549
FAM154A	-0.425	0.124	0.906578
ZNF676	-0.425	0.263	0.580044
PHF10	-0.424	0.284	0.546682
EIF3B	-0.424	0.792	0.101275
C8orf58	-0.423	0.133	0.876148
ADI1	-0.423	0.384	0.415669
U2AF1	-0.423	0.811	0.0909791
ZBTB3	-0.422	0.085	1.07058
MTX1	-0.422	0.163	0.787812
BTAF1	-0.422	0.629	0.201349
TIMM17A	-0.421	0.09	1.04576
EAF1	-0.421	0.098	1.00877
LIN28B	-0.421	0.654	0.184422
EXOSC9	-0.421	0.708	0.149967
DTX3L	-0.42	0.086	1.0655
DAGLA	-0.42	0.172	0.764472
BCAS2	-0.42	0.523	0.281498
EIF2S2	-0.42	0.992	0.00348833
TMEM176B	-0.419	0.085	1.07058
FAM102A	-0.419	0.137	0.863279
PTPMT1	-0.419	0.79	0.102373
EXTL3	-0.419	0.804	0.094744
C19orf45	-0.417	0.054	1.26761
BORA	-0.417	0.322	0.492144
NARS2	-0.417	0.493	0.307153
RBPMS2	-0.416	0.147	0.832683
NSUN2	-0.416	0.169	0.772113
IGBP1	-0.415	0.667	0.175874
RAMP3	-0.414	0.058	1.23657
DNAH12	-0.414	0.13	0.886057
SLC44A3	-0.414	0.164	0.785156
AKIRIN2	-0.414	0.649	0.187755
NKTR	-0.413	0.457	0.340084
PPCDC	-0.412	0.268	0.571865
MICU1	-0.412	0.622	0.20621
RNF148	-0.411	0.067	1.17393
EIF4A3	-0.411	0.527	0.278189
DRD1	-0.41	0.06	1.22185
AGR3	-0.409	0.061	1.21467
OTOP3	-0.409	0.092	1.03621
TMEM261	-0.408	0.401	0.396856
SFXN4	-0.407	0.488	0.31158
SAMM50	-0.407	0.638	0.195179
FAM8A1	-0.406	0.101	0.995679
IRF2	-0.406	0.145	0.838632
ANK1	-0.406	0.248	0.605548
GID8	-0.406	0.416	0.380907
TMEM161B	-0.406	0.438	0.358526
SDHB	-0.406	0.84	0.0757207
PIGR	-0.405	0.063	1.20066
RNF122	-0.405	0.077	1.11351
CLEC2L	-0.405	0.097	1.01323
C1orf226	-0.405	0.113	0.946922
POLK	-0.405	0.135	0.869666
CENPF	-0.405	0.393	0.405607
ADAMTS16	-0.404	0.052	1.284
ZXDC	-0.404	0.167	0.777284
PPP2R5E	-0.404	0.17	0.769551
C20orf27	-0.403	0.101	0.995679
HCN2	-0.403	0.274	0.562249
CFL1	-0.403	0.819	0.0867161
SLC39A7	-0.403	0.854	0.0685421
CCT6A	-0.402	0.16	0.79588
PDHA2	-0.402	0.227	0.643974
PAX6	-0.402	0.388	0.411168
SIRT6	-0.402	0.581	0.235824
PKNOX1	-0.401	0.052	1.284
BRCC3	-0.401	0.092	1.03621
IL17F	-0.401	0.131	0.882729
VDAC3	-0.401	0.27	0.568636
TADA3	-0.401	0.993	0.00305075
CHD1L	-0.4	0.092	1.03621
SLC22A23	-0.4	0.094	1.02687
TFF1	-0.4	0.153	0.815309
RIF1	-0.4	0.465	0.332547
GRIA2	-0.399	0.097	1.01323
TAS2R9	-0.399	0.098	1.00877
SLK	-0.399	0.125	0.90309
OR1J1	-0.399	0.14	0.853872
FASTKD3	-0.398	0.163	0.787812
FDXR	-0.398	0.623	0.205512
IDO1	-0.396	0.112	0.950782
TREML4	-0.396	0.168	0.774691
YARS	-0.396	0.795	0.0996329
NDUFB6	-0.396	0.963	0.0163737
BMP1	-0.395	0.077	1.11351
ATN1	-0.395	0.234	0.630784
SPECC1L	-0.395	0.482	0.316953
PGGT1B	-0.395	0.816	0.0883098
SF3B5	-0.395	0.874	0.0584886
BIRC2	-0.394	0.081	1.09151
FASTKD1	-0.394	0.133	0.876148
IPO4	-0.394	0.373	0.428291
CUL1	-0.394	0.668	0.175224
UBE3D	-0.394	0.996	0.00174066
ADCY6	-0.393	0.189	0.723538
SLC35C1	-0.393	0.289	0.539102
GEMIN4	-0.393	0.298	0.525784
NDUFS7	-0.393	0.373	0.428291
BPIFA2	-0.392	0.06	1.22185
ATAD2B	-0.392	0.099	1.00436
TICAM1	-0.392	0.113	0.946922
BAIAP2	-0.392	0.117	0.931814
CISH	-0.392	0.218	0.661544
GRAMD1A	-0.392	0.364	0.438899
RPIA	-0.392	0.832	0.0798767
MIDN	-0.391	0.13	0.886057
RPL13	-0.391	0.64	0.19382
PARP1	-0.39	0.09	1.04576
BRD1	-0.39	0.345	0.462181
ISCA2	-0.39	0.428	0.368556
POLRMT	-0.39	0.434	0.36251
C17orf82	-0.39	0.451	0.345823
CELF1	-0.39	0.938	0.0277972
ACTR5	-0.389	0.283	0.548214
HDGFL1	-0.388	0.09	1.04576
RS1	-0.388	0.224	0.649752
SRRT	-0.388	0.871	0.0599818
ZSCAN31	-0.387	0.122	0.91364
MCAT	-0.387	0.158	0.801343
SETD2	-0.387	0.279	0.554396
MTRF1	-0.387	0.406	0.391474
PSMD13	-0.387	0.444	0.352617
PIH1D1	-0.386	0.173	0.761954
HDAC11	-0.385	0.108	0.966576
RIN3	-0.385	0.123	0.910095
CAMKK1	-0.385	0.159	0.798603
SHCBP1	-0.385	0.302	0.519993
TMEM143	-0.385	0.312	0.505845
NDUFAF6	-0.384	0.825	0.0835461
GUCA1C	-0.383	0.162	0.790485
RNASEH2B	-0.383	0.682	0.166216
REXO2	-0.383	0.711	0.14813
UQCC1	-0.383	0.925	0.0338583
GYPC	-0.382	0.167	0.777284
GTF3C5	-0.382	0.472	0.326058
NDUFB8	-0.382	0.518	0.28567
TAF1A	-0.382	0.781	0.107349
CFDP1	-0.382	0.978	0.00966115
ADARB2	-0.381	0.097	1.01323
PPP1R16A	-0.381	0.129	0.88941
GZMM	-0.381	0.353	0.452225
METTL17	-0.381	0.667	0.175874
MARCH4	-0.38	0.062	1.20761
SLC10A4	-0.38	0.078	1.10791
DAPP1	-0.38	0.086	1.0655
NBPF3	-0.38	0.128	0.89279
MRPL54	-0.38	0.82	0.0861861
CHST7	-0.379	0.114	0.943095
HTRA4	-0.379	0.122	0.91364
DNAJC11	-0.379	0.748	0.126098
ZSWIM8	-0.379	0.752	0.123782
BMP15	-0.378	0.143	0.844664
NKX6-3	-0.378	0.251	0.600326
FUT8	-0.378	0.449	0.347754
TUFM	-0.378	0.538	0.269218
LMNB1	-0.377	0.062	1.20761
CTR9	-0.377	0.391	0.407823
KIAA1429	-0.377	0.868	0.0614803
BANK1	-0.376	0.245	0.610834
RASGRP4	-0.376	0.379	0.421361
FPGS	-0.376	0.771	0.112946
SRCAP	-0.376	0.795	0.0996329
DRAP1	-0.376	0.871	0.0599818
PKP3	-0.375	0.129	0.88941
NDP	-0.375	0.131	0.882729
GPR35	-0.375	0.162	0.790485
CX3CL1	-0.375	0.176	0.754487
PPP1R26	-0.375	0.321	0.493495
KIAA0907	-0.374	0.098	1.00877
MS4A4A	-0.374	0.101	0.995679
CENPB	-0.374	0.195	0.709965
BTNL3	-0.374	0.417	0.379864
IBA57	-0.374	0.498	0.302771
SMC1A	-0.374	0.891	0.0501223
KPNA4	-0.374	0.902	0.0447935
SNTG1	-0.373	0.058	1.23657
TEX15	-0.373	0.193	0.714443
RPS16	-0.373	0.874	0.0584886
TCF24	-0.372	0.171	0.767004
TRAPPC8	-0.372	0.201	0.696804
BTBD8	-0.372	0.215	0.667562
COPS2	-0.372	0.562	0.250264
PPP2R1A	-0.372	0.604	0.218963
IMPDH2	-0.372	0.77	0.113509
HRH1	-0.371	0.06	1.22185
HSPA4	-0.371	0.114	0.943095
LRP1B	-0.371	0.202	0.694649
MRPS30	-0.371	0.486	0.313364
NUDCD1	-0.371	0.671	0.173277
CTU1	-0.371	0.903	0.0443122
C1QTNF5	-0.37	0.105	0.978811
PLEKHH3	-0.37	0.117	0.931814
TMEM151B	-0.37	0.137	0.863279
PRR22	-0.37	0.209	0.679854
METTL23	-0.37	0.21	0.677781
PCDHA1	-0.37	0.415	0.381952
ALK	-0.37	0.427	0.369572
EPHA5	-0.37	0.433	0.363512
FH	-0.37	0.704	0.152427
PPAPDC1A	-0.369	0.061	1.21467
C1QTNF3	-0.369	0.269	0.570248
AIFM3	-0.369	0.333	0.477556
THPO	-0.369	0.383	0.416801
KDM6A	-0.369	0.784	0.105684
FIS1	-0.369	0.948	0.0231917
CCDC102B	-0.367	0.062	1.20761
CDYL	-0.366	0.112	0.950782
GAREM	-0.366	0.116	0.935542
FBXO28	-0.366	0.129	0.88941
DARC	-0.366	0.289	0.539102
MMP2	-0.365	0.102	0.9914
S100B	-0.365	0.137	0.863279
APOPT1	-0.365	0.27	0.568636
APLP1	-0.365	0.397	0.401209
TRMT44	-0.365	0.651	0.186419
DICER1	-0.365	0.796	0.0990869
COPB2	-0.365	0.868	0.0614803
TMEM233	-0.364	0.139	0.856985
ALPI	-0.364	0.161	0.793174
SPAM1	-0.364	0.312	0.505845
NDUFAF3	-0.364	0.398	0.400117
G6PC3	-0.363	0.187	0.728158
TNFRSF19	-0.363	0.189	0.723538
HSPA6	-0.363	0.343	0.464706
ITGAX	-0.363	0.365	0.437707
CCDC174	-0.363	0.725	0.139662
NDUFA10	-0.363	0.981	0.00833099
ADAM33	-0.362	0.113	0.946922
SHC2	-0.362	0.232	0.634512
FJX1	-0.362	0.245	0.610834
REG3G	-0.362	0.501	0.300162
ALPPL2	-0.361	0.152	0.818156
PLIN3	-0.361	0.195	0.709965
ELK4	-0.361	0.233	0.632644
SPAG1	-0.361	0.268	0.571865
PCDH7	-0.36	0.154	0.812479
OXT	-0.36	0.231	0.636388
CA8	-0.36	0.329	0.482804
MKLN1	-0.36	0.801	0.0963675
YRDC	-0.36	0.923	0.0347983
PRPF39	-0.359	0.125	0.90309
CHERP	-0.359	0.282	0.549751
RPUSD3	-0.359	0.497	0.303644
STRN4	-0.359	0.521	0.283162
C2CD3	-0.359	0.534	0.272459
MGAT3	-0.359	0.557	0.254145
CHD7	-0.359	0.626	0.203426
MRPS6	-0.359	0.778	0.10902
ZNHIT3	-0.359	0.79	0.102373
C16orf46	-0.358	0.053	1.27572
CUTA	-0.358	0.062	1.20761
BAZ1A	-0.358	0.063	1.20066
CDCA7	-0.358	0.151	0.821023
RPS4Y1	-0.358	0.152	0.818156
COL3A1	-0.358	0.169	0.772113
SCAPER	-0.358	0.254	0.595166
FNTA	-0.358	0.518	0.28567
AKR1C3	-0.357	0.095	1.02228
GFRA2	-0.357	0.158	0.801343
SLC39A14	-0.357	0.439	0.357535
ZNF85	-0.357	0.489	0.310691
CDK19	-0.356	0.201	0.696804
CORO2B	-0.356	0.268	0.571865
NRXN3	-0.356	0.33	0.481486
CHAMP1	-0.356	0.372	0.429457
NKX6-1	-0.356	0.469	0.328827
FBXL14	-0.356	0.738	0.131944
MVD	-0.356	0.86	0.0655015
FAM172A	-0.355	0.173	0.761954
DTNBP1	-0.355	0.424	0.372634
SLC25A15	-0.355	0.451	0.345823
WBSCR27	-0.355	0.465	0.332547
YLPM1	-0.355	0.956	0.0195421
LRRC6	-0.354	0.053	1.27572
SCAF8	-0.354	0.07	1.1549
FAM115C	-0.354	0.096	1.01773
HYAL4	-0.354	0.14	0.853872
HIST1H1D	-0.354	0.241	0.617983
ZMYND19	-0.354	0.26	0.585027
C9orf85	-0.354	0.327	0.485452
C15orf60	-0.354	0.425	0.371611
ONECUT2	-0.354	0.445	0.35164
NCOA1	-0.354	0.884	0.0535477
EFHD1	-0.353	0.057	1.24413
EXO1	-0.353	0.097	1.01323
C1QBP	-0.353	0.365	0.437707
SPG20	-0.353	0.406	0.391474
RPA3	-0.353	0.63	0.200659
LSM7	-0.353	0.665	0.177178
EHMT1	-0.353	0.743	0.129011
AURKB	-0.353	0.82	0.0861861
HAUS8	-0.353	0.972	0.0123337
CLEC1A	-0.352	0.063	1.20066
LDLRAD4	-0.352	0.084	1.07572
GPR123	-0.352	0.223	0.651695
SLC25A12	-0.352	0.249	0.603801
ARMC7	-0.352	0.372	0.429457
NKAP	-0.352	0.661	0.179799
PIGB	-0.352	0.766	0.115771
ACSS1	-0.351	0.127	0.896196
SCLT1	-0.351	0.142	0.847712
VPS9D1	-0.351	0.144	0.841638
NME4	-0.351	0.164	0.785156
FAM155A	-0.351	0.18	0.744727
LPPR3	-0.351	0.248	0.605548
ZNF678	-0.351	0.279	0.554396
PRRC2A	-0.351	0.544	0.264401
GMEB2	-0.351	0.794	0.100179
RFNG	-0.35	0.202	0.694649
SRR	-0.35	0.251	0.600326
RRP15	-0.35	0.595	0.225483
ISOC2	-0.349	0.172	0.764472
HADHB	-0.349	0.521	0.283162
RPL3	-0.349	0.704	0.152427
GCSH	-0.348	0.086	1.0655
PPEF1	-0.348	0.107	0.970616
CAB39L	-0.348	0.146	0.835647
C4orf29	-0.348	0.395	0.403403
AFTPH	-0.348	0.549	0.260428
LAIR1	-0.348	0.573	0.241845
RMND1	-0.348	0.893	0.0491485
KLK11	-0.347	0.172	0.764472
IFNGR1	-0.347	0.288	0.540608
GP1BA	-0.347	0.335	0.474955
SALL1	-0.347	0.857	0.0670192
TGM6	-0.346	0.075	1.12494
TRAM2	-0.346	0.162	0.790485
KANSL2	-0.346	0.494	0.306273
ATP6AP2	-0.346	0.707	0.150581
MAZ	-0.346	0.86	0.0655015
MLPH	-0.345	0.077	1.11351
NOX3	-0.345	0.078	1.10791
EMR2	-0.345	0.113	0.946922
OR52K1	-0.345	0.114	0.943095
DMRT1	-0.345	0.118	0.928118
EMD	-0.345	0.205	0.688246
C17orf67	-0.345	0.207	0.68403
FOXR1	-0.345	0.223	0.651695
C11orf21	-0.345	0.292	0.534617
CRYBG3	-0.345	0.314	0.50307
N6AMT2	-0.345	0.365	0.437707
CCAR2	-0.344	0.14	0.853872
OGFOD2	-0.344	0.169	0.772113
CACNA2D1	-0.344	0.254	0.595166
BCL2L1	-0.344	0.436	0.360514
MSMO1	-0.344	0.462	0.335358
CLASRP	-0.344	0.464	0.333482
NDUFAF1	-0.344	0.705	0.151811
ZRSR2	-0.344	0.872	0.0594835
HDAC4	-0.343	0.088	1.05552
CLEC7A	-0.343	0.146	0.835647
ABCB10	-0.343	0.253	0.596879
POLR2J	-0.343	0.861	0.0649968
ITGA4	-0.343	0.96	0.0177288
NR4A2	-0.342	0.099	1.00436
CLNS1A	-0.342	0.167	0.777284
FAM118B	-0.342	0.324	0.489455
PER2	-0.342	0.374	0.427128
MT1HL1	-0.342	0.393	0.405607
APOA5	-0.341	0.07	1.1549
MCTP2	-0.341	0.092	1.03621
PDGFC	-0.341	0.102	0.9914
NOTUM	-0.341	0.19	0.721246
CYP2W1	-0.341	0.192	0.716699
NOP2	-0.341	0.218	0.661544
C1orf220	-0.341	0.283	0.548214
LSM6	-0.341	0.414	0.383
SNRPC	-0.341	0.747	0.126679
LIG1	-0.341	0.771	0.112946
NDUFS1	-0.341	0.965	0.0154727
TWIST1	-0.34	0.136	0.866461
FKBP4	-0.34	0.158	0.801343
PPP1R13L	-0.34	0.175	0.756962
LSM14B	-0.34	0.234	0.630784
LMO7	-0.34	0.325	0.488117
FGFR1OP	-0.34	0.368	0.434152
ZNF575	-0.34	0.52	0.283997
CCNK	-0.34	0.619	0.208309
NMT1	-0.34	0.802	0.0958256
DARS	-0.34	0.806	0.093665
L1CAM	-0.339	0.111	0.954677
CA4	-0.339	0.117	0.931814
HIST3H3	-0.339	0.13	0.886057
GDF6	-0.339	0.169	0.772113
MAP3K7	-0.339	0.414	0.383
PRPF3	-0.339	0.58	0.236572
RAPGEF1	-0.339	0.771	0.112946
C17orf85	-0.338	0.112	0.950782
DUSP21	-0.338	0.121	0.917215
LTBP2	-0.338	0.319	0.496209
SPHK2	-0.338	0.409	0.388277
PIAS4	-0.338	0.433	0.363512
FAM124A	-0.338	0.527	0.278189
TTI2	-0.338	0.624	0.204815
IRX2	-0.337	0.112	0.950782
RP11-1220K2.2	-0.337	0.112	0.950782
ZADH2	-0.337	0.129	0.88941
NPEPL1	-0.337	0.13	0.886057
ASGR1	-0.337	0.238	0.623423
CACNA1D	-0.337	0.365	0.437707
ADH6	-0.336	0.234	0.630784
FAM178A	-0.336	0.318	0.497573
SF3B4	-0.336	0.639	0.194499
NKX2-1	-0.336	0.666	0.176526
PIGM	-0.336	0.892	0.0496351
NAGS	-0.335	0.189	0.723538
TMEM257	-0.335	0.294	0.531653
FDX1	-0.335	0.377	0.423659
NTHL1	-0.335	0.533	0.273273
GLRX5	-0.335	0.594	0.226214
CCDC47	-0.335	0.821	0.0856568
PIGQ	-0.335	0.825	0.0835461
C8orf87	-0.334	0.055	1.25964
UBL4A	-0.334	0.141	0.850781
MROH2A	-0.334	0.167	0.777284
TCTE3	-0.334	0.196	0.707744
ZBTB42	-0.334	0.253	0.596879
COQ2	-0.334	0.767	0.115205
ZNF821	-0.333	0.124	0.906578
HTRA2	-0.333	0.231	0.636388
CHD9	-0.333	0.241	0.617983
KIAA0930	-0.333	0.243	0.614394
B3GALTL	-0.333	0.279	0.554396
MARCH7	-0.333	0.32	0.49485
ATAD5	-0.333	0.692	0.159894
DNAJB9	-0.333	0.694	0.158641
FBXO42	-0.332	0.094	1.02687
SERPINB12	-0.332	0.133	0.876148
KRT9	-0.332	0.208	0.681937
MAB21L1	-0.332	0.311	0.50724
SALL2	-0.332	0.318	0.497573
CUL2	-0.332	0.582	0.235077
C2CD4B	-0.332	0.602	0.220404
MMADHC	-0.332	0.714	0.146302
NYAP1	-0.332	0.749	0.125518
AKAP4	-0.331	0.124	0.906578
FOS	-0.331	0.214	0.669586
RNF213	-0.331	0.237	0.625252
SKOR1	-0.331	0.456	0.341035
NACC1	-0.331	0.663	0.178486
ATP1A1	-0.331	0.758	0.120331
DOCK1	-0.331	0.96	0.0177288
ETS2	-0.33	0.081	1.09151
KRCC1	-0.33	0.149	0.826814
PI4K2B	-0.33	0.196	0.707744
SLC6A9	-0.33	0.301	0.521434
FANCI	-0.33	0.356	0.44855
COL1A1	-0.33	0.408	0.38934
SP3	-0.33	0.602	0.220404
HSD17B10	-0.33	0.747	0.126679
F2R	-0.33	0.894	0.0486625
GPR31	-0.329	0.15	0.823909
SAMD15	-0.329	0.208	0.681937
VEGFA	-0.329	0.223	0.651695
CGGBP1	-0.329	0.486	0.313364
LZTS2	-0.329	0.486	0.313364
PGAP2	-0.329	0.806	0.093665
AIMP1	-0.328	0.148	0.829738
TMEM168	-0.328	0.194	0.712198
CPA6	-0.328	0.243	0.614394
TRPC3	-0.328	0.294	0.531653
DUSP3	-0.328	0.423	0.37366
ZNF594	-0.328	0.479	0.319664
POLR3B	-0.328	0.559	0.252588
FGF9	-0.328	0.578	0.238072
SSBP3	-0.327	0.164	0.785156
RAD18	-0.327	0.299	0.524329
DLEU7	-0.327	0.354	0.450997
RHBDF1	-0.327	0.363	0.440093
ADAM20	-0.327	0.367	0.435334
FTO	-0.327	0.455	0.341989
CDC5L	-0.327	0.822	0.0851282
FAM184B	-0.326	0.139	0.856985
NAP1L1	-0.326	0.19	0.721246
LRRTM2	-0.326	0.237	0.625252
C14orf37	-0.326	0.287	0.542118
ARHGEF40	-0.326	0.487	0.312471
DHX36	-0.326	0.581	0.235824
LACTB	-0.326	0.708	0.149967
INTS12	-0.326	0.774	0.111259
HAT1	-0.326	0.888	0.051587
DIMT1	-0.326	0.965	0.0154727
TMEM14A	-0.325	0.159	0.798603
PLXNB2	-0.325	0.198	0.703335
ACAD8	-0.325	0.383	0.416801
PLK5	-0.325	0.427	0.369572
DNAJC3	-0.325	0.52	0.283997
SCO2	-0.325	0.69	0.161151
TRAF4	-0.325	0.757	0.120904
MCMBP	-0.325	0.775	0.110698
ZNF407	-0.325	0.806	0.093665
ANAPC5	-0.325	0.871	0.0599818
USP29	-0.324	0.097	1.01323
MYPN	-0.324	0.13	0.886057
GPR18	-0.324	0.142	0.847712
ENOX1	-0.324	0.165	0.782516
C1orf180	-0.324	0.234	0.630784
DCTPP1	-0.324	0.457	0.340084
BMP8A	-0.324	0.462	0.335358
NUP188	-0.324	0.659	0.181115
ORC4	-0.324	0.939	0.0273344
ATP6V1G3	-0.323	0.133	0.876148
OR5T1	-0.323	0.143	0.844664
GRM8	-0.323	0.18	0.744727
LZTS1	-0.323	0.19	0.721246
HGFAC	-0.323	0.195	0.709965
CLEC2A	-0.323	0.213	0.67162
ZDBF2	-0.323	0.218	0.661544
PRPS1	-0.323	0.244	0.61261
MS4A15	-0.323	0.451	0.345823
TRIM24	-0.323	0.453	0.343902
ARGLU1	-0.323	0.522	0.282329
UTP11L	-0.323	0.663	0.178486
MCM7	-0.323	0.766	0.115771
ACOT8	-0.322	0.154	0.812479
TTC23	-0.322	0.177	0.752027
WDR44	-0.322	0.55	0.259637
SOX2	-0.322	0.665	0.177178
CDRT15	-0.322	0.67	0.173925
EIF3D	-0.322	0.748	0.126098
EWSR1	-0.321	0.053	1.27572
PLK2	-0.321	0.222	0.653647
PHPT1	-0.321	0.243	0.614394
CCDC169	-0.321	0.311	0.50724
ZNF808	-0.321	0.335	0.474955
MDH1	-0.321	0.417	0.379864
SIMC1	-0.321	0.441	0.355561
LANCL1	-0.32	0.061	1.21467
IRAK3	-0.32	0.07	1.1549
PURB	-0.32	0.165	0.782516
CERK	-0.32	0.201	0.696804
CYGB	-0.32	0.25	0.60206
ABHD17A	-0.32	0.259	0.5867
MCM2	-0.32	0.6	0.221849
CPS1	-0.319	0.172	0.764472
INTS6	-0.319	0.301	0.521434
PHIP	-0.319	0.64	0.19382
CNOT6	-0.318	0.062	1.20761
EPSTI1	-0.318	0.143	0.844664
BRPF3	-0.318	0.827	0.0824945
AP1B1	-0.318	0.83	0.0809219
ZFP42	-0.317	0.133	0.876148
PPP6R2	-0.317	0.139	0.856985
CAV3	-0.317	0.143	0.844664
ZNF512B	-0.317	0.169	0.772113
RAX	-0.317	0.297	0.527244
SLC16A13	-0.317	0.316	0.500313
NXPH2	-0.317	0.375	0.425969
PCP4	-0.317	0.38	0.420216
KIAA0556	-0.317	0.424	0.372634
ELOVL1	-0.317	0.737	0.132533
AAGAB	-0.317	0.791	0.101824
NDUFS3	-0.317	0.88	0.0555173
PIM3	-0.317	0.893	0.0491485
RHEB	-0.317	0.951	0.0218195
DGKG	-0.316	0.092	1.03621
FAT4	-0.316	0.165	0.782516
HOOK3	-0.316	0.246	0.609065
HIPK4	-0.316	0.399	0.399027
COPB1	-0.316	0.462	0.335358
TMEM55B	-0.316	0.573	0.241845
NUDC	-0.316	0.826	0.08302
MRPL36	-0.316	0.867	0.0619809
NOP56	-0.316	0.877	0.0570004
PTH	-0.315	0.087	1.06048
NEUROG3	-0.315	0.119	0.924453
CLCN3	-0.315	0.171	0.767004
TMEM215	-0.315	0.194	0.712198
H1FNT	-0.315	0.234	0.630784
C5orf47	-0.315	0.234	0.630784
MTFR1	-0.315	0.311	0.50724
SYNGR2	-0.315	0.385	0.414539
PROSC	-0.315	0.448	0.348722
CYBA	-0.315	0.521	0.283162
RPL22L1	-0.315	0.555	0.255707
ACTG1	-0.315	0.708	0.149967
WHSC1L1	-0.314	0.113	0.946922
OR14I1	-0.314	0.19	0.721246
HEXA	-0.314	0.302	0.519993
SUMF2	-0.314	0.333	0.477556
POU2F1	-0.314	0.404	0.393619
C11orf88	-0.314	0.479	0.319664
NRG2	-0.314	0.571	0.243364
NASP	-0.314	0.759	0.119758
RPP30	-0.314	0.808	0.0925886
GORAB	-0.313	0.054	1.26761
TSPAN12	-0.313	0.156	0.806875
ATP4A	-0.313	0.161	0.793174
SCG5	-0.313	0.226	0.645892
DPP7	-0.313	0.26	0.585027
NXPE2	-0.313	0.292	0.534617
FZD2	-0.313	0.393	0.405607
TWF2	-0.312	0.105	0.978811
MDH1B	-0.312	0.201	0.696804
ABCB6	-0.312	0.244	0.61261
GJB4	-0.312	0.293	0.533132
MRPL3	-0.312	0.881	0.0550241
DUSP8	-0.311	0.269	0.570248
NR2F6	-0.311	0.323	0.490797
ZNF592	-0.311	0.56	0.251812
EDN2	-0.311	0.643	0.191789
APOBEC3B	-0.31	0.154	0.812479
FARP1	-0.31	0.189	0.723538
C3orf38	-0.31	0.219	0.659556
PYDC2	-0.31	0.219	0.659556
UPK3BL	-0.31	0.376	0.424812
TSC22D2	-0.31	0.478	0.320572
NARFL	-0.31	0.642	0.192465
MRPL1	-0.31	0.968	0.0141246
OPN3	-0.309	0.234	0.630784
ADORA2B	-0.309	0.282	0.549751
TIMM17B	-0.309	0.404	0.393619
NPC1	-0.309	0.538	0.269218
GART	-0.309	0.781	0.107349
ZNF354C	-0.308	0.102	0.9914
GNG7	-0.308	0.135	0.869666
TEX30	-0.308	0.162	0.790485
SCAMP3	-0.308	0.234	0.630784
FAM126B	-0.308	0.235	0.628932
LAMA4	-0.308	0.289	0.539102
MEPE	-0.308	0.334	0.476254
DIS3	-0.308	0.679	0.16813
HYPK	-0.308	0.815	0.0888424
LILRB2	-0.307	0.065	1.18709
PQLC2	-0.307	0.077	1.11351
LETM2	-0.307	0.158	0.801343
RAB11FIP1	-0.307	0.159	0.798603
PHF21B	-0.307	0.237	0.625252
AKR1C4	-0.307	0.248	0.605548
KRTAP12-4	-0.307	0.344	0.463442
SMOX	-0.307	0.398	0.400117
RPS6KA2	-0.306	0.097	1.01323
KDM4A	-0.306	0.255	0.59346
ZNF536	-0.306	0.463	0.334419
RASSF8	-0.306	0.585	0.232844
NEDD8	-0.306	0.71	0.148742
SLC37A1	-0.305	0.123	0.910095
HIST1H3A	-0.305	0.216	0.665546
AP1AR	-0.305	0.391	0.407823
AGBL2	-0.305	0.446	0.350665
PIWIL3	-0.305	0.465	0.332547
TCF12	-0.305	0.635	0.197226
BANP	-0.305	0.826	0.08302
FAM173B	-0.304	0.091	1.04096
FAM179B	-0.304	0.228	0.642065
GRK5	-0.304	0.244	0.61261
RAET1G	-0.304	0.257	0.590067
UGT1A10	-0.304	0.369	0.432974
IL17REL	-0.304	0.375	0.425969
GPKOW	-0.304	0.606	0.217527
UAP1	-0.304	0.731	0.136083
NELFCD	-0.304	0.748	0.126098
BAG6	-0.304	0.855	0.0680339
ISCU	-0.304	0.973	0.0118872
TBX20	-0.303	0.066	1.18046
C14orf105	-0.303	0.198	0.703335
TRAK2	-0.303	0.202	0.694649
CTXN2	-0.303	0.244	0.61261
CARHSP1	-0.303	0.35	0.455932
RSU1	-0.303	0.6	0.221849
RBBP6	-0.303	0.611	0.213959
WDR7	-0.303	0.79	0.102373
GRB2	-0.303	0.959	0.0181814
MASTL	-0.303	0.972	0.0123337
EYA4	-0.302	0.201	0.696804
BMP7	-0.302	0.223	0.651695
PITX3	-0.302	0.279	0.554396
STXBP1	-0.302	0.3	0.522879
KCNG3	-0.302	0.312	0.505845
ALPK3	-0.302	0.32	0.49485
PGPEP1	-0.302	0.453	0.343902
HLA-DPB1	-0.302	0.458	0.339135
TRIP10	-0.302	0.5	0.30103
CYTH1	-0.302	0.783	0.106238
HIRA	-0.301	0.172	0.764472
SERPINE3	-0.301	0.172	0.764472
SYNJ2BP	-0.301	0.195	0.709965
LCN9	-0.301	0.238	0.623423
KISS1R	-0.301	0.329	0.482804
PPT1	-0.301	0.366	0.436519
TNKS2	-0.301	0.476	0.322393
EEFSEC	-0.301	0.625	0.20412
PGP	-0.301	0.978	0.00966115
IHH	-0.3	0.062	1.20761
GFOD1	-0.3	0.09	1.04576
EGF	-0.3	0.115	0.939302
TFAP2A	-0.3	0.156	0.806875
XKR6	-0.3	0.169	0.772113
ASCL4	-0.3	0.201	0.696804
OTOG	-0.3	0.258	0.58838
LMAN1L	-0.3	0.259	0.5867
TRPM4	-0.3	0.307	0.512862
LONP1	-0.3	0.509	0.293282
LIN52	-0.3	0.78	0.107905
ZNF628	-0.3	0.797	0.0985417
YY1	-0.3	0.957	0.0190881
RFTN1	-0.299	0.201	0.696804
ZNF71	-0.299	0.209	0.679854
IQSEC3	-0.299	0.226	0.645892
LGALSL	-0.299	0.257	0.590067
TDRD1	-0.299	0.293	0.533132
ZNF843	-0.299	0.364	0.438899
DPYSL5	-0.299	0.365	0.437707
SOX10	-0.299	0.409	0.388277
OR10H1	-0.299	0.424	0.372634
SAMD10	-0.299	0.427	0.369572
LUZP4	-0.299	0.443	0.353596
ZMYND11	-0.299	0.567	0.246417
METRN	-0.299	0.568	0.245652
DOHH	-0.299	0.77	0.113509
POP4	-0.299	0.905	0.0433514
HTR2B	-0.298	0.148	0.829738
WDR35	-0.298	0.149	0.826814
VSTM2A	-0.298	0.21	0.677781
ZBTB10	-0.298	0.289	0.539102
OXR1	-0.298	0.368	0.434152
RPL36A	-0.298	0.389	0.41005
COIL	-0.298	0.406	0.391474
ZBTB9	-0.298	0.413	0.38405
GRIN2D	-0.298	0.459	0.338187
RPF1	-0.298	0.481	0.317855
ENTHD2	-0.298	0.587	0.231362
KBTBD13	-0.298	0.748	0.126098
ATP6AP1	-0.298	0.862	0.0644927
MRPS22	-0.298	0.876	0.0574959
ZNF703	-0.297	0.155	0.809668
KLHL20	-0.297	0.195	0.709965
TPTE	-0.297	0.244	0.61261
KIR3DX1	-0.297	0.285	0.545155
RAB3D	-0.297	0.317	0.498941
TFAP2E	-0.297	0.325	0.488117
ABL1	-0.297	0.38	0.420216
MPDU1	-0.297	0.406	0.391474
SLC17A2	-0.297	0.476	0.322393
ZSWIM6	-0.297	0.586	0.232102
AMHR2	-0.297	0.74	0.130768
HABP2	-0.296	0.181	0.742321
HIATL1	-0.296	0.334	0.476254
ITGB5	-0.296	0.41	0.387216
GSTCD	-0.296	0.427	0.369572
GBE1	-0.296	0.446	0.350665
PMAIP1	-0.296	0.447	0.349692
FBXO22	-0.296	0.903	0.0443122
OTUD5	-0.296	0.939	0.0273344
CDC73	-0.296	0.992	0.00348833
TMEM255B	-0.295	0.195	0.709965
USP8	-0.295	0.265	0.576754
MYEOV2	-0.295	0.389	0.41005
CABIN1	-0.295	0.437	0.359519
KPNA3	-0.295	0.446	0.350665
BCL3	-0.295	0.471	0.326979
ZSCAN5A	-0.295	0.527	0.278189
LILRA2	-0.294	0.139	0.856985
SIGLEC9	-0.294	0.149	0.826814
C4orf32	-0.294	0.438	0.358526
SLC16A5	-0.294	0.516	0.28735
FAM216B	-0.294	0.526	0.279014
HNRNPAB	-0.294	0.625	0.20412
MOCS2	-0.294	0.642	0.192465
PPIP5K1	-0.294	0.825	0.0835461
HIC2	-0.294	0.985	0.00656377
UBD	-0.293	0.137	0.863279
MRGPRG	-0.293	0.244	0.61261
JAZF1	-0.293	0.259	0.5867
NCAN	-0.293	0.26	0.585027
SPINT1	-0.293	0.26	0.585027
EPB41L3	-0.293	0.32	0.49485
GLYATL3	-0.293	0.329	0.482804
PCSK4	-0.293	0.371	0.430626
TRPM3	-0.293	0.429	0.367543
ZNF337	-0.293	0.505	0.296709
TMEM126A	-0.293	0.511	0.291579
TMX2	-0.293	0.767	0.115205
SLC13A2	-0.293	0.871	0.0599818
TREX2	-0.292	0.097	1.01323
DIP2A	-0.292	0.128	0.89279
FAM105A	-0.292	0.17	0.769551
FTL	-0.292	0.193	0.714443
C2orf47	-0.292	0.244	0.61261
AFAP1	-0.292	0.246	0.609065
KRTAP16-1	-0.292	0.293	0.533132
TMSB4Y	-0.292	0.303	0.518557
NLRX1	-0.292	0.453	0.343902
DISC1	-0.292	0.457	0.340084
TRIAP1	-0.292	0.693	0.159267
SELRC1	-0.292	0.75	0.124939
HTATSF1	-0.292	0.777	0.109579
PPOX	-0.292	0.834	0.0788339
FAM50A	-0.292	0.961	0.0172766
METTL14	-0.292	0.978	0.00966115
SUPT16H	-0.292	0.995	0.00217692
GLB1L3	-0.291	0.077	1.11351
BAG1	-0.291	0.175	0.756962
JPH3	-0.291	0.312	0.505845
SLC17A6	-0.291	0.459	0.338187
ACTA1	-0.291	0.705	0.151811
KLK6	-0.29	0.196	0.707744
PCDHGA8	-0.29	0.279	0.554396
DSCR4	-0.29	0.281	0.551294
ACTL8	-0.29	0.297	0.527244
HEPHL1	-0.29	0.306	0.514279
RENBP	-0.29	0.393	0.405607
OR4C5	-0.29	0.397	0.401209
CLEC1B	-0.29	0.493	0.307153
GPBP1L1	-0.29	0.685	0.164309
KRI1	-0.29	0.713	0.14691
C10orf82	-0.289	0.163	0.787812
UBL3	-0.289	0.186	0.730487
PCDH11Y	-0.289	0.298	0.525784
SLC12A8	-0.289	0.319	0.496209
NCALD	-0.289	0.365	0.437707
NAGPA	-0.289	0.407	0.390406
NMNAT3	-0.288	0.202	0.694649
TNFRSF11B	-0.288	0.244	0.61261
NOV	-0.288	0.374	0.427128
FGF13	-0.288	0.378	0.422508
CDK1	-0.288	0.451	0.345823
RNF112	-0.288	0.521	0.283162
ARG1	-0.288	0.53	0.275724
SMG7	-0.288	0.971	0.0127808
RBFOX2	-0.287	0.118	0.928118
ROBO1	-0.287	0.17	0.769551
SLC19A2	-0.287	0.178	0.74958
HDHD2	-0.287	0.19	0.721246
RXFP1	-0.287	0.209	0.679854
PTH2R	-0.287	0.22	0.657577
SCARA3	-0.287	0.346	0.460924
TEX2	-0.287	0.375	0.425969
VASP	-0.287	0.38	0.420216
RHOT2	-0.287	0.456	0.341035
TFAP4	-0.287	0.514	0.289037
RHNO1	-0.287	0.624	0.204815
IARS2	-0.287	0.685	0.164309
RPS13	-0.287	0.872	0.0594835
PDGFRA	-0.287	0.929	0.0319843
HTR5A	-0.286	0.165	0.782516
TRIM38	-0.286	0.409	0.388277
TRPM2	-0.286	0.414	0.383
YDJC	-0.286	0.446	0.350665
RSL1D1	-0.286	0.579	0.237321
MLF2	-0.286	0.806	0.093665
PPIL4	-0.286	0.917	0.0376307
C1orf131	-0.286	0.988	0.00524306
TAF1D	-0.286	0.998	0.000869459
LMBRD1	-0.285	0.289	0.539102
FUT10	-0.285	0.324	0.489455
CDC37L1	-0.285	0.351	0.454693
COL25A1	-0.285	0.401	0.396856
FAM47E	-0.285	0.505	0.296709
RAB11A	-0.285	0.507	0.294992
C20orf24	-0.285	0.579	0.237321
SRSF5	-0.284	0.084	1.07572
DKK4	-0.284	0.117	0.931814
ZNF385D	-0.284	0.145	0.838632
LUZP1	-0.284	0.18	0.744727
ASCL5	-0.284	0.255	0.59346
HDDC2	-0.284	0.294	0.531653
WDR86	-0.284	0.351	0.454693
TNFRSF6B	-0.284	0.365	0.437707
FCRLA	-0.284	0.45	0.346787
ZNF217	-0.284	0.561	0.251037
NOL7	-0.284	0.944	0.025028
SLC8A3	-0.283	0.158	0.801343
CACNG6	-0.283	0.183	0.737549
HAGH	-0.283	0.183	0.737549
OR10Z1	-0.283	0.268	0.571865
GORASP1	-0.283	0.339	0.4698
LYPD1	-0.283	0.365	0.437707
PPM1N	-0.283	0.432	0.364516
ME2	-0.283	0.531	0.274905
TRMU	-0.283	0.799	0.0974532
PIGS	-0.283	0.799	0.0974532
CINP	-0.283	0.933	0.0301184
PDSS2	-0.283	0.991	0.00392635
OR1C1	-0.282	0.21	0.677781
GPM6B	-0.282	0.311	0.50724
ZNF541	-0.282	0.317	0.498941
ADAMTS13	-0.282	0.458	0.339135
GDAP1	-0.282	0.62	0.207608
HSPB6	-0.282	0.635	0.197226
SLC25A26	-0.282	0.715	0.145694
BRK1	-0.282	0.755	0.122053
YEATS2	-0.282	0.896	0.047692
UPK3A	-0.281	0.099	1.00436
MTUS1	-0.281	0.189	0.723538
MAN1A1	-0.281	0.195	0.709965
T	-0.281	0.202	0.694649
SLC15A5	-0.281	0.223	0.651695
KIAA0825	-0.281	0.261	0.583359
ABHD16B	-0.281	0.334	0.476254
ZNF20	-0.281	0.365	0.437707
TCAP	-0.281	0.395	0.403403
SCEL	-0.281	0.433	0.363512
ATF5	-0.281	0.52	0.283997
OR9G1	-0.281	0.528	0.277366
MYBL1	-0.281	0.555	0.255707
FAM173A	-0.281	0.573	0.241845
GABRB3	-0.281	0.652	0.185752
MRPS25	-0.281	0.811	0.0909791
NAT10	-0.281	0.862	0.0644927
BMS1	-0.281	0.882	0.0545314
SPATA5L1	-0.281	0.925	0.0338583
HUS1	-0.281	0.928	0.032452
SAGE1	-0.28	0.071	1.14874
CDH13	-0.28	0.234	0.630784
HMX3	-0.28	0.259	0.5867
KIF13A	-0.28	0.293	0.533132
CCDC82	-0.28	0.366	0.436519
PRDM12	-0.28	0.499	0.301899
FANCC	-0.28	0.552	0.258061
LNX1	-0.28	0.695	0.158015
TAF6L	-0.28	0.742	0.129596
GFM2	-0.28	0.749	0.125518
RPS8	-0.28	0.957	0.0190881
LEMD1	-0.279	0.139	0.856985
ULBP1	-0.279	0.151	0.821023
RAD51AP1	-0.279	0.225	0.647817
CXorf31	-0.279	0.34	0.468521
ASZ1	-0.279	0.353	0.452225
AMT	-0.279	0.383	0.416801
TSGA13	-0.279	0.408	0.38934
FAM182B	-0.279	0.409	0.388277
RGAG1	-0.279	0.419	0.377786
HEATR2	-0.279	0.889	0.0510982
PREPL	-0.279	0.906	0.0428718
HSP90B1	-0.279	0.99	0.00436481
ADRB3	-0.278	0.125	0.90309
BTG3	-0.278	0.216	0.665546
CFLAR	-0.278	0.23	0.638272
ADAM32	-0.278	0.272	0.565431
CRISP3	-0.278	0.303	0.518557
PAX5	-0.278	0.335	0.474955
NAT8	-0.278	0.339	0.4698
FAM187B	-0.278	0.602	0.220404
POLD1	-0.278	0.772	0.112383
CBLN2	-0.277	0.175	0.756962
SEMA6A	-0.277	0.223	0.651695
ZNF250	-0.277	0.316	0.500313
DUSP27	-0.277	0.446	0.350665
C2orf72	-0.277	0.447	0.349692
SGOL1	-0.277	0.478	0.320572
RXRB	-0.277	0.515	0.288193
SLC25A11	-0.277	0.549	0.260428
GOLGA8R	-0.277	0.789	0.102923
C16orf74	-0.276	0.097	1.01323
IFI27L1	-0.276	0.169	0.772113
SRPK2	-0.276	0.17	0.769551
TMEM178A	-0.276	0.189	0.723538
NIT1	-0.276	0.259	0.5867
IL33	-0.276	0.295	0.530178
MAP1LC3A	-0.276	0.377	0.423659
CABS1	-0.276	0.531	0.274905
RNF170	-0.276	0.631	0.199971
TMEM132A	-0.276	0.704	0.152427
RCL1	-0.276	0.792	0.101275
HIST1H2BO	-0.276	0.816	0.0883098
EIF3K	-0.276	0.886	0.0525663
NCL	-0.276	0.903	0.0443122
ZNF506	-0.275	0.111	0.954677
EFNA2	-0.275	0.453	0.343902
MCOLN3	-0.275	0.465	0.332547
EHD4	-0.275	0.563	0.249492
EXOSC5	-0.275	0.873	0.0589858
RPP40	-0.275	0.902	0.0447935
GPR55	-0.274	0.234	0.630784
HUS1B	-0.274	0.279	0.554396
PPDPF	-0.274	0.317	0.498941
C9orf92	-0.274	0.367	0.435334
PSTPIP1	-0.274	0.442	0.354578
NMBR	-0.274	0.493	0.307153
MEIS3	-0.274	0.544	0.264401
SYT3	-0.274	0.544	0.264401
PRPF8	-0.274	0.825	0.0835461
AASDHPPT	-0.274	0.978	0.00966115
RAB27A	-0.273	0.127	0.896196
ZNF133	-0.273	0.231	0.636388
APOC4	-0.273	0.285	0.545155
SHISA2	-0.273	0.391	0.407823
ZNF570	-0.273	0.43	0.366532
TERF1	-0.273	0.52	0.283997
PPP1R9A	-0.273	0.622	0.20621
MYO10	-0.273	0.993	0.00305075
ID4	-0.272	0.145	0.838632
AKAP8L	-0.272	0.301	0.521434
OPN5	-0.272	0.302	0.519993
ZFAND2A	-0.272	0.31	0.508638
PLVAP	-0.272	0.356	0.44855
BPIFB2	-0.272	0.425	0.371611
FBN3	-0.272	0.427	0.369572
VWA1	-0.272	0.47	0.327902
BCAR1	-0.272	0.854	0.0685421
SARS2	-0.272	0.985	0.00656377
CCDC68	-0.271	0.186	0.730487
ARL13A	-0.271	0.297	0.527244
CSNK1D	-0.271	0.339	0.4698
RBFOX1	-0.271	0.346	0.460924
HTR3D	-0.271	0.477	0.321482
KLHL29	-0.271	0.493	0.307153
A4GALT	-0.271	0.598	0.223299
APEX2	-0.271	0.752	0.123782
MTRR	-0.271	0.972	0.0123337
COL4A2	-0.27	0.151	0.821023
OR52E4	-0.27	0.196	0.707744
SIX3	-0.27	0.27	0.568636
PHOSPHO2	-0.27	0.334	0.476254
SLC4A11	-0.27	0.411	0.386158
COX14	-0.27	0.52	0.283997
C5AR1	-0.27	0.582	0.235077
GPR142	-0.27	0.637	0.195861
CHEK1	-0.27	0.647	0.189096
CARD10	-0.27	0.664	0.177832
OR10A2	-0.269	0.098	1.00877
ATL1	-0.269	0.304	0.517126
KCNJ10	-0.269	0.451	0.345823
CBLN4	-0.269	0.467	0.330683
SPEM1	-0.269	0.475	0.323306
SLC41A3	-0.269	0.52	0.283997
HMCES	-0.269	0.526	0.279014
SDCCAG3	-0.269	0.537	0.270026
HM13	-0.269	0.654	0.184422
GLB1L	-0.268	0.136	0.866461
GNG2	-0.268	0.187	0.728158
RFFL	-0.268	0.485	0.314258
CCL16	-0.268	0.522	0.282329
RACGAP1	-0.268	0.534	0.272459
OR2V2	-0.268	0.598	0.223299
UNC119	-0.268	0.667	0.175874
CENPJ	-0.268	0.857	0.0670192
C8orf86	-0.267	0.404	0.393619
C15orf59	-0.267	0.486	0.313364
MAMDC4	-0.267	0.487	0.312471
ASB12	-0.267	0.767	0.115205
SDAD1	-0.267	0.951	0.0218195
THOC2	-0.267	0.954	0.0204516
CNTNAP2	-0.266	0.182	0.739929
CYB5A	-0.266	0.232	0.634512
FAM20C	-0.266	0.238	0.623423
FBXO44	-0.266	0.239	0.621602
CTF1	-0.266	0.288	0.540608
FCN1	-0.266	0.3	0.522879
G0S2	-0.266	0.306	0.514279
ACSS2	-0.266	0.33	0.481486
VWA8	-0.266	0.418	0.378824
TXNDC12	-0.266	0.448	0.348722
TMEM170A	-0.266	0.515	0.288193
KIAA1586	-0.266	0.672	0.172631
GLTSCR2	-0.266	0.873	0.0589858
LRRC45	-0.265	0.114	0.943095
ARFIP2	-0.265	0.213	0.67162
LRRC15	-0.265	0.24	0.619789
[truncated: 15,805 more rows]
